# Supplementary material for: The Influence of General and Local Muscle Fatigue on Kinematics and Plantar Pressure Distribution during Running: A Systematic Review and Meta-Analysis
Source: Sports (Basel). 2023 Dec 6;11(12):241. doi: 10.3390/sports11120241 (PMC10747919; doi:10.3390/sports11120241)
Supplement: Supplementary file 1 [file sports-11-00241-s001.zip]

Archive with 1 entries (1 files):
- sports-2598126-supplementary.pdf
